# Supplementary material for: Xylose Isomerase Depletion Enhances Virulence of Xanthomonas citri subsp. citri in Citrus aurantifolia
Source: Int J Mol Sci. 2023 Jul 15;24(14):11491. doi: 10.3390/ijms241411491 (PMC10380989; doi:10.3390/ijms241411491)
Supplement: Supplementary file 1 [file ijms-24-11491-s001.zip]

Archive with 1 entries (1 files):
- ijms-2352779-supplementary.pdf
